# Supplementary material for: Magnetic Hydroxyapatite Composite Nanoparticles for Augmented Differentiation of MC3T3-E1 Cells for Bone Tissue Engineering
Source: Mar Drugs. 2023 Jan 25;21(2):85. doi: 10.3390/md21020085 (PMC9960960; doi:10.3390/md21020085)
Supplement: Supplementary file 1 [file marinedrugs-21-00085-s001.zip]

Archive with 1 entries (1 files):
- marinedrugs-2145298-supplementary.pdf
